# Supplementary material for: Biotin Induces Inactive Chromosome X Reactivation and Corrects Physiopathological Alterations in Beta-Propeller-Protein-Associated Neurodegeneration
Source: Int J Mol Sci. 2025 Feb 4;26(3):1315. doi: 10.3390/ijms26031315 (PMC11818482; doi:10.3390/ijms26031315)
Supplement: Supplementary file 1 [file ijms-26-01315-s001.zip]

Archive with 1 entries (1 files):
- ijms-3448082-supplementary.pdf
